# Supplementary material for: A Magnetic-Field-Assisted Milli-Scale Robotic Assembly Machine: An Approach to Parallel Robotic Automation Systems
Source: Micromachines (Basel). 2018 Mar 23;9(4):144. doi: 10.3390/mi9040144 (PMC6187365; doi:10.3390/mi9040144)
Supplement: Supplementary file 1 [file micromachines-09-00144-s001.zip]

Archive with 2 entries (2 files):
- Video 1 Move and Rotate 9 Robots.mp4
- Video 2 Parallel Assembly 2 LEDs.mp4
